# Supplementary material for: Hsp70 in Redox Homeostasis
Source: Cells. 2022 Feb 28;11(5):829. doi: 10.3390/cells11050829 (PMC8909019; doi:10.3390/cells11050829)
Supplement: Supplementary file 1 [file cells-11-00829-s001.zip]

Archive with 1 entries (1 files):
- cells-1582682-supplementary.pdf
